# Supplementary material for: 17β-Estradiol Induced Sex Reversal and Gonadal Transcriptome Analysis in the Oriental River Prawn (Macrobrachium nipponense): Mechanisms, Pathways, and Potential Harm
Source: Int J Mol Sci. 2023 May 9;24(10):8481. doi: 10.3390/ijms24108481 (PMC10218209; doi:10.3390/ijms24108481)
Supplement: Supplementary file 1 [file ijms-24-08481-s001.zip]

Archive with 1 entries (1 files):
- Table S1  Sequences of primers used..xlsx
