# Supplementary material for: 17β-Estradiol Induced Sex Reversal and Gonadal Transcriptome Analysis in the Oriental River Prawn (Macrobrachium nipponense): Mechanisms, Pathways, and Potential Harm
Source: Int J Mol Sci. 2023 May 9;24(10):8481. doi: 10.3390/ijms24108481 (PMC10218209; doi:10.3390/ijms24108481)
Supplement: Supplementary file 1 [file ijms-24-08481-s001.zip › Table S1 Sequences of primers used..xlsx]

## Sheet: Sheet1
Table S1: Sequences of primers used.
Primer name	Sequence(5′→ 3′)	Description
MG6 sericin-F	AAACCACCGCAAGACGAAAG	FWD primer for MG6 sericin expression
MG6 sericin-R	GGACTCATTATTAGCTGCAGTGG	RVS primer for MG6 sericin expression
claspin isoform X2-F	AACGTTGAGGGAAACGACGA	FWD primer for claspin isoform X2 expression
claspin isoform X2-R	GCCCTGATCTCTTGCGTTCT	RVS primer for claspin isoform X2 expression
Astacin-like metalloprotease toxin 1-F	TGGATGTCACAAGCCAGGTAT	FWD primer for Astacin-like metalloprotease toxin 1 expression
Astacin-like metalloprotease toxin 1-R	CCTCCGTAATGCAGATAGACG	RVS primer for Astacin-like metalloprotease toxin 1 expression
GH16383-F	TGTTGGCTACTGGTGTGCAA	FWD primer for GH16383 expression
GH16383-R	TGCGAAGCTCGCCATTTCTA	RVS primer for GH16383 expression
ctenidin-3-like-F	ATAGGAGCCACATCTTACGCA	FWD primer for ctenidin-3-like expression
ctenidin-3-like-R	CGGGAGAGCAACACTTAACA	RVS primer for ctenidin-3-like expression
serpin 1-F	ATGAGCCAAGTTTCCGGCTT	FWD primer for serpin 1 expression
serpin 1-R	AAATCAACGCGGCGAGAATG	RVS primer for serpin 1 expression
putative protein SpAN-like-F	AAATCGCCAAATGGGCTGAG	FWD primer for putative protein SpAN-like expression
putative protein SpAN-like-R	AATCCGATACGGAACGAGGG	RVS primer for putative protein SpAN-like expression
Blastula protease-10-F	TCTTGGCGAGTCTTCTGTGG	FWD primer for Blastula protease-10 expression
Blastula protease-10-R	CTTTGATCGTCCACACGCAC	RVS primer for Blastula protease-10 expression
elongin-C-F	GGGCACGAGTTCATCATCAA	FWD primer for elongin-C expression
elongin-C-R	CGAGATGGGAAATTCGGGGA	RVS primer for elongin-C expression
